# Supplementary material for: Development of a Novel Canine Parvovirus Vaccine Capable of Stimulating Protective Immunity in Four-Week-Old Puppies in the Face of High Levels of Maternal Antibodies
Source: Vaccines (Basel). 2023 Sep 18;11(9):1499. doi: 10.3390/vaccines11091499 (PMC10534519; doi:10.3390/vaccines11091499)
Supplement: Supplementary file 1 [file vaccines-11-01499-s001.zip]

Archive with 1 entries (1 files):
- vaccines-2577175-supplementary.pdf
